# Supplementary material for: Dietary Melanoidins from Biscuits and Bread Crust Alter the Structure and Short-Chain Fatty Acid Production of Human Gut Microbiota
Source: Microorganisms. 2022 Jun 22;10(7):1268. doi: 10.3390/microorganisms10071268 (PMC9323165; doi:10.3390/microorganisms10071268)
Supplement: Supplementary file 1 [file microorganisms-10-01268-s001.zip]

Archive with 1 entries (1 files):
- microorganisms-1710655-supplementary.pdf
